# Supplementary material for: Multi-Omics Characterization of Early- and Adult-Onset Major Depressive Disorder
Source: J Pers Med. 2022 Mar 6;12(3):412. doi: 10.3390/jpm12030412 (PMC8949112; doi:10.3390/jpm12030412)
Supplement: Supplementary file 1 [file jpm-12-00412-s001.zip]

Archive with 2 entries (2 files):
- 22_02_23_SuppTables.xls
- 22_03_08_supplementary.pdf
