# Supplementary material for: Multi-Omics Characterization of Early- and Adult-Onset Major Depressive Disorder
Source: J Pers Med. 2022 Mar 6;12(3):412. doi: 10.3390/jpm12030412 (PMC8949112; doi:10.3390/jpm12030412)
Supplement: Supplementary file 1 [file jpm-12-00412-s001.zip › 22_02_23_SuppTables.xls]

## Sheet: SuppTableS1
Supplementary Table S1: Metabolites Common to PGRN-AMPS and CO-MED and Included in Multi-Omics Integration Analysis
METABOLITE:
Alanine
Arginine
Asparagine
Aspartate
Citrulline
Glutamine
Glutamate
Glycine
Histidine
Isoleucine
Lysine
Methionine
Ornithine
Phenylalanine
Proline
Serine
Threonine
Tryptophan
Tyrosine
Valine
Asymmetric Dimethylarginine
Kynurenine
Methioninesulfoxide
Symmetric Dimethylarginine
Spermidine
Spermine
Hydroxyproline
Taurine
Lysophosphatidylcholine acyl C16:0
Lysophosphatidylcholine acyl C16:1
Lysophosphatidylcholine acyl C17:0
Lysophosphatidylcholine acyl C18:0
Lysophosphatidylcholine acyl C18:1
Lysophosphatidylcholine acyl C18:2
Lysophosphatidylcholine acyl C20:3
Lysophosphatidylcholine acyl C20:4
Lysophosphatidylcholine acyl C24:0
Lysophosphatidylcholine acyl C26:0
Lysophosphatidylcholine acyl C26:1
Lysophosphatidylcholine acyl C28:0
Lysophosphatidylcholine acyl C28:1
Phosphatidylcholine diacyl C24:0
Phosphatidylcholine diacyl C28:1
Phosphatidylcholine diacyl C30:0
Phosphatidylcholine diacyl C32:0
Phosphatidylcholine diacyl C32:1
Phosphatidylcholine diacyl C32:3
Phosphatidylcholine diacyl C34:1
Phosphatidylcholine diacyl C34:2
Phosphatidylcholine diacyl C34:3
Phosphatidylcholine diacyl C34:4
Phosphatidylcholine diacyl C36:1
Phosphatidylcholine diacyl C36:2
Phosphatidylcholine diacyl C36:3
Phosphatidylcholine diacyl C36:4
Phosphatidylcholine diacyl C36:5
Phosphatidylcholine diacyl C36:6
Phosphatidylcholine diacyl C38:0
Phosphatidylcholine diacyl C38:3
Phosphatidylcholine diacyl C38:4
Phosphatidylcholine diacyl C38:5
Phosphatidylcholine diacyl C38:6
Phosphatidylcholine diacyl C40:2
Phosphatidylcholine diacyl C40:3
Phosphatidylcholine diacyl C40:4
Phosphatidylcholine diacyl C40:5
Phosphatidylcholine diacyl C40:6
Phosphatidylcholine diacyl C42:0
Phosphatidylcholine diacyl C42:1
Phosphatidylcholine diacyl C42:2
Phosphatidylcholine diacyl C42:4
Phosphatidylcholine diacyl C42:5
Phosphatidylcholine diacyl C42:6
Phosphatidylcholine acyl alkyl C30:0
Phosphatidylcholine acyl alkyl C30:2
Phosphatidylcholine acyl alkyl C32:1
Phosphatidylcholine acyl alkyl C32:2
Phosphatidylcholine acyl alkyl C34:0
Phosphatidylcholine acyl alkyl C34:1
Phosphatidylcholine acyl alkyl C34:2
Phosphatidylcholine acyl alkyl C34:3
Phosphatidylcholine acyl alkyl C36:0
Phosphatidylcholine acyl alkyl C36:1
Phosphatidylcholine acyl alkyl C36:2
Phosphatidylcholine acyl alkyl C36:3
Phosphatidylcholine acyl alkyl C36:4
Phosphatidylcholine acyl alkyl C36:5
Phosphatidylcholine acyl alkyl C38:0
Phosphatidylcholine acyl alkyl C38:2
Phosphatidylcholine acyl alkyl C38:3
Phosphatidylcholine acyl alkyl C38:4
Phosphatidylcholine acyl alkyl C38:5
Phosphatidylcholine acyl alkyl C38:6
Phosphatidylcholine acyl alkyl C40:1
Phosphatidylcholine acyl alkyl C40:2
Phosphatidylcholine acyl alkyl C40:3
Phosphatidylcholine acyl alkyl C40:4
Phosphatidylcholine acyl alkyl C40:5
Phosphatidylcholine acyl alkyl C40:6
Phosphatidylcholine acyl alkyl C42:1
Phosphatidylcholine acyl alkyl C42:2
Phosphatidylcholine acyl alkyl C42:3
Phosphatidylcholine acyl alkyl C42:4
Phosphatidylcholine acyl alkyl C42:5
Phosphatidylcholine acyl alkyl C44:3
Phosphatidylcholine acyl alkyl C44:4
Phosphatidylcholine acyl alkyl C44:5
Phosphatidylcholine acyl alkyl C44:6
Sphingomyelin (OH) C14:1
Sphingomyelin (OH) C16:1
Sphingomyelin (OH) C22:1
Sphingomyelin (OH) C22:2
Sphingomyelin (OH) C24:1
Sphingomyelin C16:0
Sphingomyelin C16:1
Sphingomyelin C18:0
Sphingomyelin C18:1
Sphingomyelin C20:2
Sphingomyelin C24:0
Sphingomyelin C24:1
Sphingomyelin C26:0
Sphingomyelin C26:1
Carnitine (C0)
Decanoylcarnitine (C10)
Decadienylcarnitine (C10:2)
Tetradecenoylcarnitine (C14:1)
Hydroxytetradecenoylcarnitine (C14:1-OH)
Tetradecadienylcarnitine (C14:2)
Hydroxytetradecadienylcarnitine (C14:2-OH)
Hexadecanoylcarnitine (C16)
Hexadecenoylcarnitine (C16:1)
Hydroxyhexadecenoylcarnitine (C16:1-OH)
Hydroxyhexadecanoylcarnitine (C16-OH)
Octadecanoylcarnitine (C18)
Octadecenoylcarnitine (C18:1)
Hydroxyoctadecenoylcarnitine (C18:1-OH)
Octadecadienylcarnitine (C18:2)
Acetylcarnitine (C2)
Propionylcarnitine (C3)
Propenonylcarnitine (C3:1)
Hydroxybutyrylcarnitine (C3-DC (C4-OH))
Hydroxypropionylcarnitine (C3-OH)
Butyrylcarnitine (C4)
Butenylcarnitine (C4:1)
Valerylcarnitine (C5)
Tiglylcarnitine (C5:1)
Glutaconylcarnitine (C5:1-DC)
Glutarylcarnitine (C5-DC (C6-OH))
Hydroxyvalerylcarnitine (C5-OH (C3-DC-M))
Hexenoylcarnitine (C6:1)
Hexanoylcarnitine (C6 (C4:1-DC))
Pimelylcarnitine (C7-DC)
Nonaylcarnitine (C9)

## Sheet: SuppTableS2
Supplementary Table S2: PGRN-AMPS cohort GWAS top SNVs
												GWAS
Chromosome	SNV	Location	Reference	Alternate	Minor Allele	Nearest Gene	Distance from Nearest Gene	Location	eQTL	eQTL cis/trans	Minor Allele Frequency	Beta	Standard Error	T-Statistic	P-Value
1	rs12140155	90277228	T	C	C	LRRC8D	9343	.	RP5-943J3.1 (subcutaneous adipose, whole blood, lung), LRRC8B, LRRC8C, LRRC8D (whole blood)	cis/trans	0.287355	-0.250432	0.055714	-4.49497	8.76055e-06
1	rs10801780	90278455	C	T	T	LRRC8D	8116	.	RP5-943J3.1 (subcutaneous adipose, whole blood, lung), LRRC8B, LRRC8C, LRRC8D (whole blood)	cis/trans	0.287407	-0.251229	0.0556943	-4.51086	8.15407e-06
1	rs6678386	90279126	T	C	C	LRRC8D	7445	.	RP5-943J3.1 (subcutaneous adipose, whole blood, lung), LRRC8B, LRRC8C, LRRC8D (whole blood)	cis/trans	0.287328	-0.2513	0.0556815	-4.51317	8.06962e-06
1	rs6666164	90279627	C	A	A	LRRC8D	6944	.	RP5-943J3.1 (subcutaneous adipose, whole blood, lung), LRRC8B, LRRC8C, LRRC8D (whole blood)	cis/trans	0.287211	-0.251425	0.0556702	-4.51633	7.95507e-06
1	rs1407559	90282195	T	C	C	LRRC8D	4376	.	RP5-943J3.1 (subcutaneous adipose, whole blood, lung), LRRC8B, LRRC8C, LRRC8D (whole blood)	cis/trans	0.286885	-0.251633	0.055624	-4.52381	7.6901e-06
1	rs7545243	90283515	A	G	G	LRRC8D	3056	.	RP5-943J3.1 (subcutaneous adipose, whole blood, lung), LRRC8B, LRRC8C, LRRC8D (whole blood)	cis/trans	0.287032	-0.252697	0.0556652	-4.53958	7.15906e-06
1	rs61773270	90285474	G	T	T	LRRC8D	1097	.	RP5-943J3.1 (subcutaneous adipose, whole blood, lung), LRRC8B, LRRC8C, LRRC8D (whole blood)	cis/trans	0.284809	-0.251118	0.0557867	-4.50138	8.51063e-06
1	rs12122870	90294827	A	G	G	LRRC8D	0	Intron	RP5-943J3.1 (subcutaneous adipose, whole blood, lung), LRRC8B, LRRC8C, LRRC8D (whole blood)	cis/trans	0.295397	-0.250629	0.0558102	-4.49074	8.9288e-06
1	rs1343710	90295581	A	G	G	LRRC8D	0	Intron	RP5-943J3.1 (subcutaneous adipose, whole blood, lung), LRRC8B, LRRC8C, LRRC8D (whole blood)	cis/trans	0.295082	-0.250056	0.0557929	-4.48186	9.29277e-06
2	rs59432780	71442773	G	C	C	PAIP2B	0	Intron	PAIP2B (skin)	cis	0.122139	-0.375525	0.0780278	-4.8127	2.00624e-06
2	rs7608183	71447893	A	G	G	PAIP2B	0	Intron	MPHOSPH10 (whole blood)	trans	0.0951127	-0.394464	0.087243	-4.52144	7.77308e-06
2	rs56796378	71456834	T	C	C	PAIP2B	0	Intron	MPHOSPH10 (whole blood)	trans	0.0950623	-0.39535	0.0872773	-4.52982	7.48355e-06
2	rs59292776	71457915	A	G	G	PAIP2B	0	Intron	MPHOSPH10 (whole blood)	trans	0.0950461	-0.39461	0.0872365	-4.52345	7.7026e-06
2	rs17006807	71470998	T	C	C	PAIP2B	0	Intron	MPHOSPH10 (whole blood)	trans	0.095918	-0.389478	0.0870756	-4.47287	9.6758e-06
2	rs1870385	71471456	T	C	C	PAIP2B	0	Intron	MPHOSPH10 (whole blood)	trans	0.0959138	-0.389312	0.0870789	-4.47079	9.76627e-06
2	rs764854	71516963	G	A	A	ZNF638	2600	.	PAIP2B (skin)	cis	0.127377	-0.354173	0.0780742	-4.53637	7.26424e-06
2	rs12465492	144477195	G	A	A	ARHGAP15	3681	.			0.378897	-0.237248	0.0529749	-4.47851	9.43386e-06
2	rs10189240	144484493	T	C	C	ARHGAP15	16764	.			0.379098	-0.235809	0.0527534	-4.47003	9.79963e-06
2	rs10928197	144491308	G	A	A	ARHGAP15	17222	.			0.425974	-0.229246	0.051015	-4.49369	8.81093e-06
2	rs10169606	144492914	C	G	G	ARHGAP15	41924	.			0.379947	-0.235609	0.0527615	-4.46556	9.99826e-06
3	rs10510204	1006912	A	G	A	CNTN6	613027	.			0.403689	0.235115	0.0516438	4.55263	6.74635e-06
3	rs34852989	36751963	C	T	T	DCLK3	611805	.			0.351457	0.283105	0.0560023	5.05524	6.15586e-07
3	rs35721771	36755107	G	A	A	DCLK3	610866	.			0.35349	0.283951	0.0557772	5.09081	5.15546e-07
3	rs9878911	164083657	T	C	T	SI	610767	.			0.38735	-0.251012	0.0540447	-4.64452	4.4237e-06
3	rs2366090	164084879	T	C	T	SI	610223	.			0.388358	-0.255719	0.0538157	-4.75176	2.67911e-06
3	rs1922247	164085818	A	G	A	SI	609817	.			0.387524	-0.256735	0.053918	-4.76158	2.55765e-06
3	rs9845537	164085917	C	A	C	SI	605437	.			0.388793	-0.256051	0.0538383	-4.75592	2.62702e-06
3	rs9846749	164086461	G	A	G	SI	604797	.			0.388341	-0.255661	0.0538114	-4.75105	2.68815e-06
3	rs9870688	164086867	T	C	T	SI	604454	.			0.38834	-0.25564	0.0538101	-4.75077	2.69163e-06
3	rs34613731	164091247	C	T	C	SI	601626	.			0.389341	-0.25239	0.0539478	-4.67841	3.77928e-06
3	rs7627122	164091887	C	T	C	SI	597612	.			0.389344	-0.2524	0.0539474	-4.67863	3.77536e-06
3	rs9840024	164092230	A	G	A	SI	595919	.			0.389344	-0.2524	0.0539474	-4.67863	3.77536e-06
3	rs6806801	164095058	T	C	T	SI	595491	.			0.38937	-0.252549	0.0539506	-4.68113	3.73164e-06
3	rs6762337	164099072	G	A	G	SI	593577	.			0.389344	-0.2524	0.0539474	-4.67863	3.77536e-06
3	rs721977	164100765	A	G	A	SI	593223	.			0.389344	-0.2524	0.0539474	-4.67863	3.77536e-06
3	rs721976	164101193	C	A	C	SI	590308	.			0.389344	-0.2524	0.0539474	-4.67863	3.77536e-06
3	rs9852751	164103107	T	C	T	SI	588874	.			0.389398	-0.25244	0.053956	-4.67862	3.77546e-06
3	rs6778897	164103461	G	C	G	SI	587559	.			0.389399	-0.252433	0.0539562	-4.67847	3.77809e-06
3	rs1583429	164106376	A	G	A	SI	1948	.			0.389512	-0.252563	0.0539764	-4.67915	3.76625e-06
3	rs1369277	164107810	T	A	T	SI	0	Untranslated 3' Region			0.389523	-0.252575	0.0539791	-4.67912	3.7668e-06
3	rs9810652	164109125	G	T	G	SI	127715	.			0.390552	-0.2479	0.0538509	-4.60345	5.34673e-06
4	rs6853045	150429619	G	A	G	DCLK2	569805	Intron			0.455426	-0.237635	0.0521687	-4.55513	6.66992e-06
4	rs1503708	150441514	T	C	T	DCLK2	557910	Intron			0.440494	-0.233253	0.0521762	-4.47049	9.77984e-06
6	rs73350538	5389403	C	A	A	FARS2	0	Intron			0.0565697	0.507988	0.113034	4.4941	8.79497e-06
8	rs6990433	14821252	G	A	G	SGCZ	0	Intron			0.056527	-0.566318	0.11445	-4.94817	1.04326e-06
8	rs6990445	14821284	G	T	G	SGCZ	0	Intron			0.056527	-0.566444	0.114439	-4.94973	1.03532e-06
8	rs4455829	14821719	C	T	C	SGCZ	0	Intron			0.056529	-0.566981	0.114387	-4.95669	1.00073e-06
8	rs76522180	14827133	A	C	C	SGCZ	0	Intron			0.0565635	-0.569989	0.114191	-4.99156	8.43399e-07
12	rs7299653	9058993	A	T	T	PHC1	8321	.	KLRG1 (subcutaneous adipose, visceral omentum adipose, aorta artery, tibial artery, brain (cortex), mammary tissue, fibroblasts, esophagus, atrial appendage, tibial nerve, pancreas), PHC1 (esophagus), RP11-436I9.6 (lung), RP11-705C15.3 (skeletal muscle), LINC00987 (subcutaneous adipose, whole blood), RP11-118B22.4 (whole blood), M6PR (whole blood), A2MP1 (whole blood)	cis/trans	0.479083	-0.244425	0.0536924	-4.55231	6.75625e-06
16	rs62052150	80842302	A	T	T	CDYL2	4126	.			0.0753119	-0.459178	0.102602	-4.47534	9.56899e-06
16	rs9926993	80882476	T	C	C	CDYL2	44300	.			0.0712588	-0.512686	0.101774	-5.03751	6.722e-07
16	rs28682457	80883899	C	G	G	CDYL2	45723	.			0.0711054	-0.511424	0.101954	-5.01622	7.46898e-07
16	rs28668788	80884766	G	A	A	CDYL2	46590	.			0.0711248	-0.510595	0.102059	-5.00296	7.97361e-07
16	rs2549773	80889392	A	G	G	CDYL2	51216	.			0.0665984	-0.502103	0.104897	-4.78663	2.27139e-06

## Sheet: SuppTableS3
Supplementary Table S3A: CO-MED cohort GWAS top SNVs
												GWAS
Chromosome	SNV	Location	Reference	Alternate	Minor Allele	Nearest Gene	Distance from Nearest Gene	Location	eQTL	eQTL cis/trans	Minor Allele Frequency	Beta	Standard Error	T-Statistic	P-Value
3	rs143801763	93956553	T	A	A	NSUN3	110922	.			0.0816327	0.631034	0.138922	4.54234	8.2659e-06
3	rs4450851	104317729	G	A	A	MIR548A3	371623	.			0.437288	-0.338414	0.0744332	-4.54654	8.10308e-06
4	rs10002129	187602964	T	C	C	FAT1	0	Intron			0.185374	-0.470803	0.0924752	-5.09113	6.52966e-07
4	rs11723473	187592223	T	A	A	FAT1	0	Intron			0.159322	-0.453973	0.0949833	-4.7795	2.83244e-06
4	rs11724817	187589798	A	T	T	FAT1	0	Intron			0.148973	-0.466134	0.0989375	-4.7114	3.88553e-06
4	rs1399212	128523964	T	C	C	INTU	30121	.			0.0576271	-0.706024	0.153772	-4.59138	6.64009e-06
4	rs162181	187604429	T	C	C	FAT1	0	Intron			0.202381	-0.482894	0.0919308	-5.25279	2.96346e-07
4	rs327107	187608812	C	T	T	FAT1	0	Intron			0.197917	-0.470817	0.0915775	-5.14118	5.1898e-07
4	rs327109	187608162	A	G	G	FAT1	0	Intron			0.182292	-0.456527	0.0925061	-4.9351	1.39011e-06
4	rs327110	187607627	C	G	G	FAT1	0	Intron			0.182292	-0.456527	0.0925061	-4.9351	1.39011e-06
4	rs327113	187604438	C	T	T	FAT1	0	Intron			0.181973	-0.479437	0.094161	-5.09168	6.5124e-07
4	rs455600	187601962	C	T	T	FAT1	0	Intron			0.213559	-0.421219	0.0915837	-4.59928	6.41016e-06
4	rs455935	187603538	G	A	A	FAT1	0	Intron			0.185374	-0.470803	0.0924752	-5.09113	6.52966e-07
4	rs459796	187601359	A	T	T	FAT1	0	Intron			0.216949	-0.419651	0.0904756	-4.63828	5.38295e-06
4	rs461232	187602121	G	A	A	FAT1	0	Intron			0.216949	-0.419651	0.0904756	-4.63828	5.38295e-06
4	rs4862723	187591526	T	C	C	FAT1	0	Intron			0.159322	-0.453973	0.0949833	-4.7795	2.83244e-06
4	rs57663778	187592970	G	C	C	FAT1	0	Intron			0.157534	-0.452067	0.0957395	-4.72185	3.70519e-06
4	rs6850371	187591842	T	C	C	FAT1	0	Intron			0.159322	-0.453973	0.0949833	-4.7795	2.83244e-06
6	rs1034263	130499476	C	T	T	SAMD3	0	Intron	SAMD3 (whole blood)	trans	0.0694915	-0.672568	0.147669	-4.55456	7.82032e-06
6	rs12213221	89987882	G	T	T	GABRR2	0	Intron			0.471088	-0.336899	0.0737864	-4.56588	7.44793e-06
6	rs1927868	21870701	T	G	G	FLJ22536	0	Intron			0.373684	-0.35767	0.0773735	-4.62264	5.86001e-06
6	rs1932106	130474597	T	G	G	SAMD3	0	Intron	SAMD3 (whole blood)	trans	0.45068	0.375192	0.0738795	5.07843	6.94194e-07
6	rs6456092	166957334	T	C	C	RPS6KA2	0	Intron			0.372852	0.367659	0.0743408	4.94559	1.31558e-06
6	rs6940645	21867547	A	G	G	FLJ22536	0	Intron			0.37931	-0.363714	0.0761034	-4.77921	2.85953e-06
6	rs797147	5367273	G	A	A	FARS2	0	Intron			0.110169	-0.549524	0.113708	-4.83275	2.21474e-06
6	rs870816	130472920	C	T	T	SAMD3	0	Intron	L3MBTL3, SAMD3 (whole blood)	trans	0.337288	-0.39568	0.0720172	-5.49424	8.77325e-08
6	rs9466199	21871479	A	G	G	FLJ22536	0	Intron			0.37931	-0.360048	0.076161	-4.72745	3.62332e-06
7	rs10227058	132375419	C	T	T	PLXNA4	41971	Intron			0.292096	-0.396612	0.0821946	-4.82528	2.30833e-06
7	rs10233511	132382054	C	T	T	PLXNA4	48606	Intron			0.294521	-0.40036	0.081295	-4.92478	1.4484e-06
7	rs10234129	132382357	G	T	T	PLXNA4	48909	Intron			0.292808	-0.39435	0.0813186	-4.84944	2.06004e-06
7	rs10239652	132378413	G	T	T	PLXNA4	44965	Intron			0.29661	-0.393643	0.0807067	-4.87745	1.7986e-06
7	rs10464320	26418091	G	A	A	SNX10	4141	.	AC004540.4, SNX10 (subcutaneous adipose)	cis	1	0.4884	0.106793	4.57332	7.20589e-06
7	rs10807832	26413088	A	T	T	SNX10	0	Untranslated 3' Region	AC004540.4, SNX10 (subcutaneous adipose)	cis	0.135274	0.493158	0.107494	4.58778	6.77601e-06
7	rs10951132	26414418	G	A	A	SNX10	468	.	AC004540.4, SNX10 (subcutaneous adipose)	cis	0.135274	0.493158	0.107494	4.58778	6.77601e-06
7	rs10951133	26418362	C	T	T	SNX10	4412	.	AC004540.4, SNX10 (subcutaneous adipose)	cis	0.132653	0.492564	0.107897	4.56513	7.47269e-06
7	rs11770146	132382816	A	G	G	PLXNA4	49368	Intron			0.290102	-0.392023	0.080949	-4.84284	2.12057e-06
7	rs1424598	132379644	A	G	G	PLXNA4	46196	Intron			0.29661	-0.393643	0.0807067	-4.87745	1.7986e-06
7	rs1875015	132378954	T	C	C	PLXNA4	45506	Intron			0.298305	-0.389079	0.080686	-4.82214	2.32643e-06
7	rs3193526	26413423	C	T	T	SNX10	0	Untranslated 3' Region	AC004540.4, SNX10 (subcutaneous adipose)	cis	0.135274	0.493158	0.107494	4.58778	6.77601e-06
7	rs73160228	132380915	G	T	T	PLXNA4	47467	Intron			0.292808	-0.39435	0.0813186	-4.84944	2.06004e-06
7	rs74409431	26421269	T	G	G	SNX10	7319	.	AC004540.4, SNX10 (subcutaneous adipose)	cis	0.134354	0.505205	0.108315	4.6642	4.79681e-06
7	rs7780677	132378493	C	A	A	PLXNA4	45045	Intron			0.29661	-0.393643	0.0807067	-4.87745	1.7986e-06
7	rs966416	26415473	G	A	A	SNX10	1523	.	AC004540.4, SNX10 (subcutaneous adipose)	cis	0.134021	0.498549	0.108268	4.60479	6.2902e-06
9	rs112014566	114014832	T	C	C	OR2K2	74929	.			0.113553	-0.585644	0.120906	-4.8438	2.19009e-06
10	rs11191786	105492549	A	G	G	SH3PXD2A	0	Intron	SH3PXD2A (whole blood)	trans	0.213559	-0.405181	0.0892397	-4.54037	8.3273e-06
10	rs2019970	105488746	G	C	C	SH3PXD2A	0	Intron	SH3PXD2A (whole blood)	trans	0.216949	-0.402937	0.0890187	-4.52643	8.85562e-06
10	rs2863998	105489364	G	A	A	SH3PXD2A	0	Intron	SH3PXD2A (whole blood)	trans	0.216949	-0.402937	0.0890187	-4.52643	8.85562e-06
10	rs7083463	105481742	G	C	C	SH3PXD2A	0	Intron	SH3PXD2A (whole blood)	trans	0.21843	-0.405614	0.0892011	-4.54718	8.10193e-06
10	rs7085077	105498065	T	C	C	SH3PXD2A	0	Intron	SH3PXD2A (whole blood)	trans	0.214286	-0.414271	0.0892845	-4.6399	5.35163e-06
10	rs7085238	105498155	T	A	A	SH3PXD2A	0	Intron	SH3PXD2A (whole blood)	trans	0.222789	-0.443514	0.0882137	-5.02772	8.85532e-07
10	rs879544	105500520	T	C	C	SH3PXD2A	0	Intron	SH3PXD2A (whole blood)	trans	0.220339	-0.424926	0.0884973	-4.80157	2.5586e-06
10	rs972069	105489366	A	G	G	SH3PXD2A	0	Intron	SH3PXD2A (whole blood)	trans	0.216949	-0.402937	0.0890187	-4.52643	8.85562e-06
11	rs11223888	134403389	T	C	C	LOC283177	27833	.	GLB1L2|B3GAT1 (whole blood)	trans	0.413559	0.344515	0.0733264	4.69837	4.10347e-06
11	rs12287910	134403616	C	A	A	LOC283177	28060	.	GLB1L2|B3GAT1 (whole blood)	trans	0.423729	0.355134	0.0722008	4.9187	1.48235e-06
12	rs10845837	13880168	G	C	C	GRIN2B	0	Intron		cis	0.298305	0.388508	0.0804246	4.83071	2.23581e-06
12	rs11609779	13883111	C	T	T	GRIN2B	0	Intron			0.176271	0.501317	0.0978706	5.12225	5.60505e-07
12	rs11611454	13922013	C	T	T	GRIN2B	0	Intron			0.162712	0.464302	0.101729	4.56411	7.49628e-06
12	rs11612636	13918320	C	T	T	GRIN2B	0	Intron			0.174576	0.460439	0.0986109	4.66925	4.68177e-06
12	rs11613156	13882465	G	A	A	GRIN2B	0	Intron			0.176271	0.501317	0.0978706	5.12225	5.60505e-07
12	rs11614390	13922309	T	G	G	GRIN2B	0	Intron			0.164407	0.457308	0.101221	4.5179	9.19464e-06
12	rs17833861	13896895	A	G	G	GRIN2B	0	Intron			0.176271	0.472018	0.0982911	4.80224	2.55065e-06
12	rs2216127	13934409	C	T	T	GRIN2B	0	Intron			0.161017	0.474472	0.102195	4.64282	5.2742e-06
12	rs2417303	13931068	C	A	A	GRIN2B	0	Intron			0.164407	0.457308	0.101221	4.5179	9.19464e-06
12	rs61912098	13877210	A	G	G	GRIN2B	0	Intron			0.178694	0.49262	0.0986828	4.99196	1.05627e-06
12	rs61912099	13877672	C	A	A	GRIN2B	0	Intron			0.178082	0.493448	0.0984199	5.0137	9.50554e-07
12	rs61912100	13885570	G	A	A	GRIN2B	0	Intron			0.176271	0.501317	0.0978706	5.12225	5.60505e-07
12	rs61912102	13888737	T	C	C	GRIN2B	0	Intron			0.177966	0.486351	0.0978527	4.97024	1.16214e-06
12	rs61912103	13889666	A	G	G	GRIN2B	0	Intron			0.177966	0.486351	0.0978527	4.97024	1.16214e-06
12	rs61912120	13894032	T	G	G	GRIN2B	0	Intron			0.297945	0.368211	0.0801056	4.59657	6.51579e-06
12	rs61912121	13895524	C	T	T	GRIN2B	0	Intron			0.174576	0.487039	0.0983264	4.95329	1.25922e-06
12	rs61912124	13916408	T	C	C	GRIN2B	0	Intron			0.174576	0.460439	0.0986109	4.66925	4.68177e-06
13	rs2763913	100224610	A	G	G	TM9SF2	9333	.	TM9SF2 (pancreas)	cis	0.325424	0.375114	0.0807278	4.64665	5.18404e-06
13	rs2763914	100224643	C	T	T	TM9SF2	9366	.	TM9SF2 (pancreas)	cis	0.325424	0.375114	0.0807278	4.64665	5.18404e-06
13	rs2793777	100224758	A	G	G	TM9SF2	9481	.	TM9SF2 (pancreas)	cis	0.325424	0.375114	0.0807278	4.64665	5.18404e-06
13	rs2793778	100224466	C	T	T	TM9SF2	9189	.			0.325424	0.37651	0.0810791	4.64374	5.25228e-06
13	rs2793779	100224460	G	A	A	TM9SF2	9183	.			0.327119	0.384097	0.0805314	4.76953	2.9653e-06
13	rs4297561	100223130	G	A	A	TM9SF2	7853	.			0.325424	0.39452	0.0805035	4.90066	1.61346e-06
18	rs62094545	55933912	C	T	T	NEDD4L	0	Intron			0.172881	0.443272	0.0973483	4.55347	7.85848e-06
21	rs8127960	40135684	T	A	A	NCRNA00114	0	Intron	LINC00114 (tibial artery)	cis	0.25365	0.428307	0.0868247	4.933	1.44349e-06
Supplementary Table S3B: Sensitivity Analysis: CO-MED cohort GWAS top SNVs
												GWAS
Chromosome	SNV	Location	Reference	Alternate	Minor Allele	Nearest Gene	Distance from Nearest Gene	Location	eQTL	eQTL cis/trans	Minor Allele Frequency	Beta	Standard Error	T-Statistic	P-Value
4	rs10002129	187602964	T	C	C	FAT1	0	Intron			0.185374	-0.439314	0.0897628	-4.89417	1.66917e-06
4	rs11723473	187592223	T	A	A	FAT1	0	Intron			0.159322	-0.464421	0.0911807	-5.09341	6.45801e-07
4	rs11724817	187589798	A	T	T	FAT1	0	Intron			0.148973	-0.4747	0.0949842	-4.99767	1.02796e-06
4	rs162181	187604429	T	C	C	FAT1	0	Intron			0.202381	-0.453445	0.0891631	-5.08557	6.72079e-07
4	rs327107	187608812	C	T	T	FAT1	0	Intron			0.197917	-0.441666	0.0887585	-4.97604	1.14805e-06
4	rs327109	187608162	A	G	G	FAT1	0	Intron			0.182292	-0.424944	0.0897403	-4.73527	3.51366e-06
4	rs327110	187607627	C	G	G	FAT1	0	Intron			0.182292	-0.424944	0.0897403	-4.73527	3.51366e-06
4	rs327113	187604438	C	T	T	FAT1	0	Intron			0.181973	-0.446918	0.0914167	-4.8888	1.71168e-06
4	rs455935	187603538	G	A	A	FAT1	0	Intron			0.185374	-0.439314	0.0897628	-4.89417	1.66917e-06
4	rs4862723	187591526	T	C	C	FAT1	0	Intron			0.159322	-0.464421	0.0911807	-5.09341	6.45801e-07
4	rs57663778	187592970	G	C	C	FAT1	0	Intron			0.157534	-0.463004	0.0919184	-5.03711	8.51662e-07
4	rs6818490	187598236	G	A	A	FAT1	0	Intron			0.207612	-0.422197	0.089284	-4.7287	3.61434e-06
4	rs6850371	187591842	T	C	C	FAT1	0	Intron			0.159322	-0.464421	0.0911807	-5.09341	6.45801e-07
6	rs1927868	21870701	T	G	G	FLJ22536	0	Intron			0.373684	-0.355763	0.074437	-4.77938	2.88659e-06
6	rs1932106	130474597	T	G	G	SAMD3	0	Intron	SAMD3 (whole blood)	trans	0.45068	0.374509	0.0710265	5.27282	2.68996e-07
6	rs6456092	166957334	T	C	C	RPS6KA2	0	Intron			0.372852	0.345345	0.0720148	4.79547	2.65346e-06
6	rs6940645	21867547	A	G	G	FLJ22536	0	Intron			0.37931	-0.361392	0.073173	-4.93886	1.36309e-06
6	rs7758788	21864514	C	A	A	FLJ22536	0	Intron			0.383051	-0.341073	0.0736649	-4.63006	5.59325e-06
6	rs870816	130472920	C	T	T	SAMD3	0	Intron	L3MBTL3, SAMD3 (whole blood)	trans	0.337288	-0.387569	0.0693711	-5.5869	5.45987e-08
6	rs9466199	21871479	A	G	G	FLJ22536	0	Intron			0.37931	-0.35775	0.0732186	-4.88605	1.74624e-06
7	rs10227058	132375419	C	T	T	PLXNA4	41971	Intron			0.292096	-0.38688	0.0792577	-4.8813	1.78224e-06
7	rs10233511	132382054	C	T	T	PLXNA4	48606	Intron			0.294521	-0.390761	0.0783743	-4.98583	1.08749e-06
7	rs10234129	132382357	G	T	T	PLXNA4	48909	Intron			0.292808	-0.384684	0.078404	-4.90644	1.58159e-06
7	rs10239652	132378413	G	T	T	PLXNA4	44965	Intron			0.29661	-0.383732	0.0778091	-4.9317	1.39686e-06
7	rs11770146	132382816	A	G	G	PLXNA4	49368	Intron			0.290102	-0.384373	0.0779905	-4.92846	1.42355e-06
7	rs1424598	132379644	A	G	G	PLXNA4	46196	Intron			0.29661	-0.383732	0.0778091	-4.9317	1.39686e-06
7	rs1875015	132378954	T	C	C	PLXNA4	45506	Intron			0.298305	-0.379619	0.0777823	-4.88052	1.77604e-06
7	rs73160228	132380915	G	T	T	PLXNA4	47467	Intron			0.292808	-0.384684	0.078404	-4.90644	1.58159e-06
7	rs74409431	26421269	T	G	G	SNX10	7319	.			0.134354	0.478634	0.104774	4.56824	7.38022e-06
7	rs7780677	132378493	C	A	A	PLXNA4	45045	Intron			0.29661	-0.383732	0.0778091	-4.9317	1.39686e-06
10	rs11252397	4265252	A	T	T	LOC100216001	427123	.			0.243151	-0.358781	0.0782451	-4.58535	6.85919e-06
10	rs7085077	105498065	T	C	C	SH3PXD2A	0	Intron	SH3PXD2A (whole blood)	trans	0.214286	-0.391842	0.0863904	-4.53571	8.52304e-06
10	rs7085238	105498155	T	A	A	SH3PXD2A	0	Intron	SH3PXD2A (whole blood)	trans	0.222789	-0.422754	0.0852991	-4.95614	1.24699e-06
10	rs879544	105500520	T	C	C	SH3PXD2A	0	Intron			0.220339	-0.404189	0.0855879	-4.7225	3.68264e-06
11	rs12287910	134403616	C	A	A	LOC283177	28060	.			0.423729	0.327545	0.0701983	4.66599	4.75831e-06
11	rs6590746	134411914	T	C	C	LOC283177	36358	.			0.401361	0.34566	0.0741435	4.66204	4.85112e-06
11	rs7925889	10048319	A	G	G	SBF2	0	Intron			0.305085	0.358139	0.0789026	4.539	8.38882e-06
12	rs10845837	13880168	G	C	C	GRIN2B	0	Intron			0.298305	0.36478	0.0779348	4.68059	4.45463e-06
12	rs11609779	13883111	C	T	T	GRIN2B	0	Intron			0.176271	0.482319	0.0945219	5.10272	6.174e-07
12	rs11611454	13922013	C	T	T	GRIN2B	0	Intron			0.162712	0.444256	0.0982881	4.51994	9.12466e-06
12	rs11612636	13918320	C	T	T	GRIN2B	0	Intron			0.174576	0.440959	0.0952719	4.62843	5.63442e-06
12	rs11613156	13882465	G	A	A	GRIN2B	0	Intron			0.176271	0.482319	0.0945219	5.10272	6.174e-07
12	rs17833861	13896895	A	G	G	GRIN2B	0	Intron			0.176271	0.452639	0.0949551	4.76687	3.00642e-06
12	rs2216127	13934409	C	T	T	GRIN2B	0	Intron			0.161017	0.454028	0.0987428	4.59809	6.45348e-06
12	rs61912098	13877210	A	G	G	GRIN2B	0	Intron			0.178694	0.47445	0.0952859	4.97922	1.12426e-06
12	rs61912099	13877672	C	A	A	GRIN2B	0	Intron			0.178082	0.47516	0.0950313	5.00004	1.01647e-06
12	rs61912100	13885570	G	A	A	GRIN2B	0	Intron			0.176271	0.482319	0.0945219	5.10272	6.174e-07
12	rs61912102	13888737	T	C	C	GRIN2B	0	Intron			0.177966	0.467642	0.0945059	4.94828	1.29177e-06
12	rs61912103	13889666	A	G	G	GRIN2B	0	Intron			0.177966	0.467642	0.0945059	4.94828	1.29177e-06
12	rs61912121	13895524	C	T	T	GRIN2B	0	Intron			0.174576	0.467365	0.0949889	4.92021	1.47452e-06
12	rs61912124	13916408	T	C	C	GRIN2B	0	Intron			0.174576	0.440959	0.0952719	4.62843	5.63442e-06
13	rs1001879	100078197	C	T	T	MIR548AN	19642	.			0.250847	0.368744	0.0812581	4.53794	8.42832e-06
13	rs2763913	100224610	A	G	G	TM9SF2	9333	.	TM9SF2 (pancreas)	cis	0.325424	0.386149	0.0774874	4.98338	1.09391e-06
13	rs2763914	100224643	C	T	T	TM9SF2	9366	.			0.325424	0.386149	0.0774874	4.98338	1.09391e-06
13	rs2763915	100224796	A	T	T	TM9SF2	9519	.	TM9SF2 (pancreas)	trans	0.425424	0.34038	0.0746927	4.55708	7.74429e-06
13	rs2763918	100226923	C	T	T	TM9SF2	11646	.	TM9SF2 (pancreas)	trans	0.442373	0.343584	0.0749392	4.58484	6.84596e-06
13	rs2793771	100232916	C	T	T	TM9SF2	17639	.			0.404762	0.349158	0.0753498	4.63383	5.50746e-06
13	rs2793776	100224969	G	A	A	TM9SF2	9692	.	TM9SF2 (pancreas)	trans	0.425424	0.34038	0.0746927	4.55708	7.74429e-06
13	rs2793777	100224758	A	G	G	TM9SF2	9481	.	TM9SF2 (pancreas)	cis	0.325424	0.386149	0.0774874	4.98338	1.09391e-06
13	rs2793778	100224466	C	T	T	TM9SF2	9189	.	TM9SF2 (pancreas)	cis	0.325424	0.38777	0.077823	4.98273	1.09732e-06
13	rs2793779	100224460	G	A	A	TM9SF2	9183	.	TM9SF2 (pancreas)	cis	0.327119	0.395108	0.0772813	5.11259	5.88576e-07
13	rs4268620	100223163	A	G	G	TM9SF2	7886	.			0.428814	0.352686	0.0751108	4.69555	4.16265e-06
13	rs4297561	100223130	G	A	A	TM9SF2	7853	.			0.325424	0.404579	0.0772477	5.23743	3.19712e-07
13	rs8001248	100076207	A	T	T	MIR548AN	17652	.			0.20339	0.397296	0.0864983	4.59311	6.59825e-06
13	rs9300545	100077848	A	C	C	MIR548AN	19293	.	PHGDHL1|GPR183, TM9SF2 (whole blood)	trans	0.250847	0.38374	0.0815443	4.70591	3.97151e-06
13	rs9517778	100223360	A	G	G	TM9SF2	8083	.			0.428814	0.352686	0.0751108	4.69555	4.16265e-06
13	rs9557221	100075598	T	C	C	MIR548AN	17043	.			0.20339	0.397296	0.0864983	4.59311	6.59825e-06
14	rs1952883	56381399	A	G	G	C14orf34	118006	.			0.288136	-0.355306	0.077746	-4.5701	7.30973e-06
18	rs62094545	55933912	C	T	T	NEDD4L	0	Intron			0.172881	0.431175	0.0938819	4.59274	6.60929e-06
21	rs8127960	40135684	T	A	A	NCRNA00114	0	Intron	LINC00114 (tibial artery)	cis	0.25365	0.399633	0.0839509	4.76032	3.21203e-06

## Sheet: SuppTableS4
Supplementary Table S4: Functional Annotation via DAVID
Category	Term	Count	%	PValue	Genes	List Total	Pop Hits	Pop Total	Fold Enrichment	Bonferroni	Benjamini	FDR
UP_TISSUE	Brain	19	52.7778	0.0224412	L3MBTL3, PHC1, INTU, B3GAT1, DCLK3, DCLK2, NEDD4L, SNX10, GRIN2B, TM9SF2, PAIP2B, SH3PXD2A, RPS6KA2, LRRC8C, LRRC8D, MPHOSPH10, LRRC8B, PLXNA4, SAMD3	29	8256	18912	1.5008	0.537769	0.785441	0.785441
UNIGENE_EST_QUARTILE	embryo_development_3rd	17	47.2222	0.0068202	PHC1, INTU, CNTN6, B3GAT1, DCLK2, NEDD4L, LOC283177, SNX10, ARHGAP15, CDYL2, PAIP2B, SH3PXD2A, LRRC8C, LRRC8B, PLXNA4, SAMD3, KLRG1	23	8058	18142	1.6641	0.401463	0.511515	0.511515
GAD_DISEASE	Tobacco Use Disorder	15	41.6667	0.0029192	CNTN6, DCLK3, NEDD4L, ARHGAP15, SGCZ, GRIN2B, CDYL2, FARS2, TM9SF2, SH3PXD2A, RPS6KA2, LRRC8C, LRRC8B, PLXNA4, KLRG1	30	3034	12971	2.13761	0.302035	0.356142	0.356142
UNIGENE_EST_QUARTILE	brain_normal_3rd	12	33.3333	0.0888099	PAIP2B, INTU, SH3PXD2A, CNTN6, NSUN3, B3GAT1, DCLK2, LOC283177, LRRC8B, PLXNA4, CDYL2, SAMD3	23	6164	18142	1.53559	0.999065	0.811238	0.811238
UNIGENE_EST_QUARTILE	colon_normal_3rd	11	30.5556	0.0340432	SH3PXD2A, NSUN3, FAT1, LRRC8C, DCLK2, NEDD4L, LOC283177, LRRC8B, PLXNA4, LINC00114, GLB1L2	23	4637	18142	1.87117	0.925556	0.811238	0.811238
UNIGENE_EST_QUARTILE	eye_normal_3rd	11	30.5556	0.0951436	PAIP2B, PHC1, SH3PXD2A, B3GAT1, NEDD4L, LOC283177, SNX10, LRRC8B, PLXNA4, SAMD3, GLB1L2	23	5480	18142	1.58332	0.999446	0.811238	0.811238
UNIGENE_EST_QUARTILE	mammary gland_normal_3rd	10	27.7778	0.075138	INTU, NSUN3, FAT1, LRRC8D, NEDD4L, ARHGAP15, PLXNA4, LINC00114, CDYL2, KLRG1	23	4543	18142	1.73626	0.997144	0.811238	0.811238
UNIGENE_EST_QUARTILE	prostate_normal_3rd	10	27.7778	0.0852788	PAIP2B, SH3PXD2A, B3GAT1, NEDD4L, LOC283177, LINC00114, CDYL2, SAMD3, GLB1L2, KLRG1	23	4651	18142	1.69594	0.998751	0.811238	0.811238
GNF_U133A_QUARTILE	Pituitary_3rd	9	25	0.0211658	GABRR2, PAIP2B, SH3PXD2A, RPS6KA2, NSUN3, B3GAT1, NEDD4L, SNX10, LRRC8B	22	2407	13681	2.32521	0.807424	1	1
UNIGENE_EST_QUARTILE	juvenile (< 17 years old)_development_3rd	9	25	0.0429433	CNTN6, FAT1, M6PR, DCLK2, LRRC8D, LRRC8B, ARHGAP15, PLXNA4, GLB1L2	23	3448	18142	2.05889	0.962819	0.811238	0.811238
UNIGENE_EST_QUARTILE	thyroid tumor_disease_3rd	9	25	0.0730442	PAIP2B, PHC1, CNTN6, B3GAT1, FAT1, DCLK2, NEDD4L, LOC283177, KLRG1	23	3824	18142	1.85644	0.996616	0.811238	0.811238
UNIGENE_EST_QUARTILE	colorectal tumor_disease_3rd	9	25	0.0973486	SH3PXD2A, NSUN3, FAT1, LRRC8C, DCLK2, NEDD4L, LOC283177, LRRC8B, GLB1L2	23	4057	18142	1.74983	0.999539	0.811238	0.811238
GNF_U133A_QUARTILE	Prefrontal Cortex_3rd	8	22.2222	0.0462014	PAIP2B, SH3PXD2A, CNTN6, NSUN3, B3GAT1, NEDD4L, LRRC8B, FARS2	22	2264	13681	2.1974	0.973808	1	1
GNF_U133A_QUARTILE	Ovary_3rd	7	19.4444	0.0295422	PAIP2B, RPS6KA2, B3GAT1, FAT1, LRRC8D, LRRC8B, ARHGAP15	22	1604	13681	2.71387	0.900642	1	1
GNF_U133A_QUARTILE	dorsal root ganglia_3rd	6	16.6667	0.0900259	GABRR2, PAIP2B, RPS6KA2, B3GAT1, NEDD4L, LRRC8B	22	1600	13681	2.33199	0.9993	1	1
GAD_DISEASE	Heart Failure	5	13.8889	0.0100893	RPS6KA2, DCLK2, ARHGAP15, GRIN2B, FARS2	30	385	12971	5.61515	0.712718	0.61545	0.61545
GAD_DISEASE	Alcoholism	5	13.8889	0.0255702	GABRR2, ARHGAP15, GRIN2B, SGCZ, FARS2	30	509	12971	4.24722	0.958665	1	1
GAD_DISEASE	Echocardiography	4	11.1111	0.0539801	TM9SF2, CNTN6, SGCZ, PLXNA4	30	386	12971	4.48048	0.998914	1	1
GAD_DISEASE	Bipolar Disorder	4	11.1111	0.0613731	GABRR2, FAT1, LRRC8C, GRIN2B	30	407	12971	4.2493	0.999586	1	1
GAD_DISEASE	Lipoproteins, VLDL	3	8.33333	0.0488492	CNTN6, GRIN2B, SGCZ	30	159	12971	8.15786	0.997888	1	1

## Sheet: SuppTableS5
Supplementary Table S5: Multi-Omics Integration Network Correlations and P-Values
	Earlier (< age 18) Onset MDD			Later (> age 18) Onset MDD
Metabolite	rs1399212 INTU	rs4297561 TM9SF2	rs162181 FAT1	rs1399212 INTU	rs162181 FAT1	rs10510204 CNTN6
Acetylcarnitine (C2)	-0.058 (0.52)	0.114 (0.2)	-0.011 (0.9)	-0.011 (0.88)	0.048 (0.51)	-0.207 (0)
Decanoylcarnitine (C10)	0.018 (0.84)	0.073 (0.41)	-0.028 (0.75)	-0.089 (0.22)	0.009 (0.9)	-0.202 (0.01)
Glutamate	-0.016 (0.86)	0.195 (0.03)	0.032 (0.71)	0.016 (0.83)	0.083 (0.25)	0.004 (0.95)
Hexadecanoylcarnitine (C16)	-0.12 (0.17)	0.067 (0.45)	-0.06 (0.49)	-0.084 (0.25)	0.116 (0.11)	-0.173 (0.02)
Hexadecenoylcarnitine (C16:1)	-0.053 (0.55)	0.128 (0.15)	-0.071 (0.42)	-0.055 (0.45)	0.098 (0.18)	-0.157 (0.03)
Histidine	-0.045 (0.61)	0.003 (0.98)	0.021 (0.82)	0.093 (0.2)	0.151 (0.04)	0.016 (0.83)
Methioninesulfoxide	0.019 (0.83)	-0.021 (0.81)	0.013 (0.88)	0.092 (0.2)	0.019 (0.8)	0.174 (0.02)
Phosphatidylcholine acyl alkyl C32:1	-0.065 (0.46)	0.045 (0.61)	-0.042 (0.63)	-0.155 (0.03)	0.007 (0.92)	-0.023 (0.75)
Phosphatidylcholine acyl alkyl C34:1	-0.049 (0.58)	0.03 (0.74)	-0.019 (0.83)	-0.155 (0.03)	0.024 (0.74)	0.024 (0.74)
Phosphatidylcholine acyl alkyl C36:4	-0.07 (0.43)	0.124 (0.16)	-0.055 (0.53)	-0.166 (0.02)	0.031 (0.67)	-0.069 (0.34)
Phosphatidylcholine acyl alkyl C38:4	-0.056 (0.53)	0.082 (0.35)	-0.016 (0.85)	-0.154 (0.03)	0.029 (0.69)	-0.08 (0.27)
Phosphatidylcholine acyl alkyl C38:5	-0.065 (0.46)	0.106 (0.23)	-0.064 (0.47)	-0.178 (0.01)	0.013 (0.86)	-0.112 (0.12)
Phosphatidylcholine acyl alkyl C40:4	-0.042 (0.64)	0.067 (0.45)	-0.052 (0.55)	-0.154 (0.03)	-0.011 (0.88)	-0.111 (0.13)
Phosphatidylcholine acyl alkyl C40:5	-0.02 (0.83)	0.061 (0.49)	-0.058 (0.51)	-0.183 (0.01)	0.028 (0.7)	-0.104 (0.15)
Phosphatidylcholine acyl alkyl C42:2	-0.074 (0.4)	-0.006 (0.94)	0.047 (0.6)	-0.16 (0.03)	0.098 (0.18)	0.084 (0.25)
Phosphatidylcholine acyl alkyl C42:5	0.002 (0.98)	0.069 (0.44)	-0.08 (0.37)	-0.151 (0.04)	-0.052 (0.48)	-0.072 (0.32)
Phosphatidylcholine diacyl C34:1	-0.183 (0.04)	-0.023 (0.8)	-0.071 (0.42)	-0.139 (0.06)	0.116 (0.11)	0.012 (0.87)
Phosphatidylcholine diacyl C36:1	-0.079 (0.37)	0.027 (0.76)	0.068 (0.44)	-0.16 (0.03)	0.04 (0.58)	0.059 (0.42)
Phosphatidylcholine diacyl C36:4	-0.223 (0.01)	-0.017 (0.85)	-0.058 (0.51)	-0.094 (0.2)	0.076 (0.3)	-0.012 (0.87)
Phosphatidylcholine diacyl C36:5	-0.221 (0.01)	-0.001 (0.99)	0.04 (0.65)	-0.044 (0.54)	0.064 (0.38)	0.131 (0.07)
Phosphatidylcholine diacyl C36:6	-0.183 (0.04)	-0.056 (0.53)	0.03 (0.74)	-0.025 (0.73)	0.077 (0.29)	0.172 (0.02)
Phosphatidylcholine diacyl C40:4	-0.108 (0.22)	0.041 (0.64)	-0.008 (0.93)	-0.113 (0.12)	0.161 (0.03)	0.017 (0.82)
Phosphatidylcholine diacyl C40:5	-0.103 (0.25)	0.017 (0.85)	0.028 (0.76)	-0.16 (0.03)	0.134 (0.06)	0.013 (0.86)
Phosphatidylcholine diacyl C42:6	-0.105 (0.23)	-0.05 (0.57)	0 (1)	-0.066 (0.37)	0.154 (0.03)	0.097 (0.18)
Spermidine	-0.116 (0.19)	0.141 (0.11)	0.002 (0.98)	-0.112 (0.12)	0.155 (0.03)	-0.074 (0.31)
Spermine	-0.012 (0.89)	0.144 (0.1)	-0.015 (0.86)	-0.012 (0.87)	0.038 (0.6)	-0.187 (0.01)
Symmetric Dimethylarginine	-0.143 (0.1)	0.049 (0.58)	-0.092 (0.3)	-0.032 (0.66)	0.022 (0.76)	-0.155 (0.03)
Tetradecadienylcarnitine (C14:2)	-0.01 (0.91)	0.067 (0.45)	-0.007 (0.93)	-0.037 (0.61)	0.013 (0.86)	-0.178 (0.01)
Tetradecenoylcarnitine (C14:1)	-0.079 (0.37)	0.109 (0.22)	-0.042 (0.63)	-0.071 (0.33)	0.036 (0.62)	-0.203 (0)
Threonine	0.029 (0.74)	-0.049 (0.58)	0.008 (0.93)	0.171 (0.02)	0.006 (0.93)	0.077 (0.29)
Tryptophan	0.038 (0.67)	-0.046 (0.6)	-0.043 (0.63)	-0.07 (0.34)	0.151 (0.04)	0.142 (0.05)
